# Supplementary material for: Implementing the Blowers–Masel Approximation to Scale Activation Energy Based on Reaction Enthalpy in Mean-Field Microkinetic Modeling for Catalytic Methane Partial Oxidation
Source: ACS Catal. 2024 May 9;14(10):8013–29. doi: 10.1021/acscatal.3c05436 (PMC11106751; doi:10.1021/acscatal.3c05436)
Supplement: Supplementary file 2 — cs3c05436_si_002.zip [file cs3c05436_si_002.zip]

Archive with 176 entries (176 files):
- CMPO/1.0_c-5.50o-3.25/cantera.yaml
- CMPO/10.0_c-5.75o-3.25/cantera.yaml
- CMPO/11.0_c-5.75o-3.50/cantera.yaml
- CMPO/12.0_c-5.75o-3.75/cantera.yaml
- CMPO/13.0_c-5.75o-4.00/cantera.yaml
- CMPO/14.0_c-5.75o-4.25/cantera.yaml
- CMPO/15.0_c-5.75o-4.50/cantera.yaml
- CMPO/16.0_c-5.75o-4.75/cantera.yaml
- CMPO/17.0_c-5.75o-5.00/cantera.yaml
- CMPO/18.0_c-5.75o-5.25/cantera.yaml
- CMPO/19.0_c-6.00o-3.25/cantera.yaml
- CMPO/2.0_c-5.50o-3.50/cantera.yaml
- CMPO/20.0_c-6.00o-3.50/cantera.yaml
- CMPO/21.0_c-6.00o-3.75/cantera.yaml
- CMPO/22.0_c-6.00o-4.00/cantera.yaml
- CMPO/23.0_c-6.00o-4.25/cantera.yaml
- CMPO/24.0_c-6.00o-4.50/cantera.yaml
- CMPO/25.0_c-6.00o-4.75/cantera.yaml
- CMPO/26.0_c-6.00o-5.00/cantera.yaml
- CMPO/27.0_c-6.00o-5.25/cantera.yaml
- CMPO/28.0_c-6.25o-3.25/cantera.yaml
- CMPO/29.0_c-6.25o-3.50/cantera.yaml
- CMPO/3.0_c-5.50o-3.75/cantera.yaml
- CMPO/30.0_c-6.25o-3.75/cantera.yaml
- CMPO/31.0_c-6.25o-4.00/cantera.yaml
- CMPO/32.0_c-6.25o-4.25/cantera.yaml
- CMPO/33.0_c-6.25o-4.50/cantera.yaml
- CMPO/34.0_c-6.25o-4.75/cantera.yaml
- CMPO/35.0_c-6.25o-5.00/cantera.yaml
- CMPO/36.0_c-6.25o-5.25/cantera.yaml
- CMPO/37.0_c-6.50o-3.25/cantera.yaml
- CMPO/38.0_c-6.50o-3.50/cantera.yaml
- CMPO/39.0_c-6.50o-3.75/cantera.yaml
- CMPO/4.0_c-5.50o-4.00/cantera.yaml
- CMPO/40.0_c-6.50o-4.00/cantera.yaml
- CMPO/41.0_c-6.50o-4.25/cantera.yaml
- CMPO/42.0_c-6.50o-4.50/cantera.yaml
- CMPO/43.0_c-6.50o-4.75/cantera.yaml
- CMPO/44.0_c-6.50o-5.00/cantera.yaml
- CMPO/45.0_c-6.50o-5.25/cantera.yaml
- CMPO/46.0_c-6.75o-3.25/cantera.yaml
- CMPO/47.0_c-6.75o-3.50/cantera.yaml
- CMPO/48.0_c-6.75o-3.75/cantera.yaml
- CMPO/49.0_c-6.75o-4.00/cantera.yaml
- CMPO/5.0_c-5.50o-4.25/cantera.yaml
- CMPO/50.0_c-6.75o-4.25/cantera.yaml
- CMPO/51.0_c-6.75o-4.50/cantera.yaml
- CMPO/52.0_c-6.75o-4.75/cantera.yaml
- CMPO/53.0_c-6.75o-5.00/cantera.yaml
- CMPO/54.0_c-6.75o-5.25/cantera.yaml
- CMPO/55.0_c-7.00o-3.25/cantera.yaml
- CMPO/56.0_c-7.00o-3.50/cantera.yaml
- CMPO/57.0_c-7.00o-3.75/cantera.yaml
- CMPO/58.0_c-7.00o-4.00/cantera.yaml
- CMPO/59.0_c-7.00o-4.25/cantera.yaml
- CMPO/6.0_c-5.50o-4.50/cantera.yaml
- CMPO/60.0_c-7.00o-4.50/cantera.yaml
- CMPO/61.0_c-7.00o-4.75/cantera.yaml
- CMPO/62.0_c-7.00o-5.00/cantera.yaml
- CMPO/63.0_c-7.00o-5.25/cantera.yaml
- CMPO/64.0_c-7.25o-3.25/cantera.yaml
- CMPO/65.0_c-7.25o-3.50/cantera.yaml
- CMPO/66.0_c-7.25o-3.75/cantera.yaml
- CMPO/67.0_c-7.25o-4.00/cantera.yaml
- CMPO/68.0_c-7.25o-4.25/cantera.yaml
- CMPO/69.0_c-7.25o-4.50/cantera.yaml
- CMPO/7.0_c-5.50o-4.75/cantera.yaml
- CMPO/70.0_c-7.25o-4.75/cantera.yaml
- CMPO/71.0_c-7.25o-5.00/cantera.yaml
- CMPO/72.0_c-7.25o-5.25/cantera.yaml
- CMPO/73.0_c-7.50o-3.25/cantera.yaml
- CMPO/74.0_c-7.50o-3.50/cantera.yaml
- CMPO/75.0_c-7.50o-3.75/cantera.yaml
- CMPO/76.0_c-7.50o-4.00/cantera.yaml
- CMPO/77.0_c-7.50o-4.25/cantera.yaml
- CMPO/78.0_c-7.50o-4.50/cantera.yaml
- CMPO/79.0_c-7.50o-4.75/cantera.yaml
- CMPO/8.0_c-5.50o-5.00/cantera.yaml
- CMPO/80.0_c-7.50o-5.00/cantera.yaml
- CMPO/81.0_c-7.50o-5.25/cantera.yaml
- CMPO/9.0_c-5.50o-5.25/cantera.yaml
- CMPO_BMA/1.0_c-5.50o-3.25/cantera.yaml
- CMPO_BMA/10.0_c-5.75o-3.25/cantera.yaml
- CMPO_BMA/11.0_c-5.75o-3.50/cantera.yaml
- CMPO_BMA/12.0_c-5.75o-3.75/cantera.yaml
- CMPO_BMA/13.0_c-5.75o-4.00/cantera.yaml
- CMPO_BMA/14.0_c-5.75o-4.25/cantera.yaml
- CMPO_BMA/15.0_c-5.75o-4.50/cantera.yaml
- CMPO_BMA/16.0_c-5.75o-4.75/cantera.yaml
- CMPO_BMA/17.0_c-5.75o-5.00/cantera.yaml
- CMPO_BMA/18.0_c-5.75o-5.25/cantera.yaml
- CMPO_BMA/19.0_c-6.00o-3.25/cantera.yaml
- CMPO_BMA/2.0_c-5.50o-3.50/cantera.yaml
- CMPO_BMA/20.0_c-6.00o-3.50/cantera.yaml
- CMPO_BMA/21.0_c-6.00o-3.75/cantera.yaml
- CMPO_BMA/22.0_c-6.00o-4.00/cantera.yaml
- CMPO_BMA/23.0_c-6.00o-4.25/cantera.yaml
- CMPO_BMA/24.0_c-6.00o-4.50/cantera.yaml
- CMPO_BMA/25.0_c-6.00o-4.75/cantera.yaml
- CMPO_BMA/26.0_c-6.00o-5.00/cantera.yaml
- CMPO_BMA/27.0_c-6.00o-5.25/cantera.yaml
- CMPO_BMA/28.0_c-6.25o-3.25/cantera.yaml
- CMPO_BMA/29.0_c-6.25o-3.50/cantera.yaml
- CMPO_BMA/3.0_c-5.50o-3.75/cantera.yaml
- CMPO_BMA/30.0_c-6.25o-3.75/cantera.yaml
- CMPO_BMA/31.0_c-6.25o-4.00/cantera.yaml
- CMPO_BMA/32.0_c-6.25o-4.25/cantera.yaml
- CMPO_BMA/33.0_c-6.25o-4.50/cantera.yaml
- CMPO_BMA/34.0_c-6.25o-4.75/cantera.yaml
- CMPO_BMA/35.0_c-6.25o-5.00/cantera.yaml
- CMPO_BMA/36.0_c-6.25o-5.25/cantera.yaml
- CMPO_BMA/37.0_c-6.50o-3.25/cantera.yaml
- CMPO_BMA/38.0_c-6.50o-3.50/cantera.yaml
- CMPO_BMA/39.0_c-6.50o-3.75/cantera.yaml
- CMPO_BMA/4.0_c-5.50o-4.00/cantera.yaml
- CMPO_BMA/40.0_c-6.50o-4.00/cantera.yaml
- CMPO_BMA/41.0_c-6.50o-4.25/cantera.yaml
- CMPO_BMA/42.0_c-6.50o-4.50/cantera.yaml
- CMPO_BMA/43.0_c-6.50o-4.75/cantera.yaml
- CMPO_BMA/44.0_c-6.50o-5.00/cantera.yaml
- CMPO_BMA/45.0_c-6.50o-5.25/cantera.yaml
- CMPO_BMA/46.0_c-6.75o-3.25/cantera.yaml
- CMPO_BMA/47.0_c-6.75o-3.50/cantera.yaml
- CMPO_BMA/48.0_c-6.75o-3.75/cantera.yaml
- CMPO_BMA/49.0_c-6.75o-4.00/cantera.yaml
- CMPO_BMA/5.0_c-5.50o-4.25/cantera.yaml
- CMPO_BMA/50.0_c-6.75o-4.25/cantera.yaml
- CMPO_BMA/51.0_c-6.75o-4.50/cantera.yaml
- CMPO_BMA/52.0_c-6.75o-4.75/cantera.yaml
- CMPO_BMA/53.0_c-6.75o-5.00/cantera.yaml
- CMPO_BMA/54.0_c-6.75o-5.25/cantera.yaml
- CMPO_BMA/55.0_c-7.00o-3.25/cantera.yaml
- CMPO_BMA/56.0_c-7.00o-3.50/cantera.yaml
- CMPO_BMA/57.0_c-7.00o-3.75/cantera.yaml
- CMPO_BMA/58.0_c-7.00o-4.00/cantera.yaml
- CMPO_BMA/59.0_c-7.00o-4.25/cantera.yaml
- CMPO_BMA/6.0_c-5.50o-4.50/cantera.yaml
- CMPO_BMA/60.0_c-7.00o-4.50/cantera.yaml
- CMPO_BMA/61.0_c-7.00o-4.75/cantera.yaml
- CMPO_BMA/62.0_c-7.00o-5.00/cantera.yaml
- CMPO_BMA/63.0_c-7.00o-5.25/cantera.yaml
- CMPO_BMA/64.0_c-7.25o-3.25/cantera.yaml
- CMPO_BMA/65.0_c-7.25o-3.50/cantera.yaml
- CMPO_BMA/66.0_c-7.25o-3.75/cantera.yaml
- CMPO_BMA/67.0_c-7.25o-4.00/cantera.yaml
- CMPO_BMA/68.0_c-7.25o-4.25/cantera.yaml
- CMPO_BMA/69.0_c-7.25o-4.50/cantera.yaml
- CMPO_BMA/7.0_c-5.50o-4.75/cantera.yaml
- CMPO_BMA/70.0_c-7.25o-4.75/cantera.yaml
- CMPO_BMA/71.0_c-7.25o-5.00/cantera.yaml
- CMPO_BMA/72.0_c-7.25o-5.25/cantera.yaml
- CMPO_BMA/73.0_c-7.50o-3.25/cantera.yaml
- CMPO_BMA/74.0_c-7.50o-3.50/cantera.yaml
- CMPO_BMA/75.0_c-7.50o-3.75/cantera.yaml
- CMPO_BMA/76.0_c-7.50o-4.00/cantera.yaml
- CMPO_BMA/77.0_c-7.50o-4.25/cantera.yaml
- CMPO_BMA/78.0_c-7.50o-4.50/cantera.yaml
- CMPO_BMA/79.0_c-7.50o-4.75/cantera.yaml
- CMPO_BMA/8.0_c-5.50o-5.00/cantera.yaml
- CMPO_BMA/80.0_c-7.50o-5.00/cantera.yaml
- CMPO_BMA/81.0_c-7.50o-5.25/cantera.yaml
- CMPO_BMA/9.0_c-5.50o-5.25/cantera.yaml
- RMG_Base_Model/base_model.yaml
- RMG_Base_Model/base_model_bma.yaml
- RMG_Base_Model/input.py
- data_processing.py
- kin_avg.py
- kin_data_processing.py
- kin_sens_calc.py
- kin_sens_gen.py
- sim_sens_gen.py
- simulation.py
- simulation_sens.py
- thermo_avg.py
- thermo_sens_calc.py
- add_bm.ipynb
