# Supplementary material for: Implementing the Blowers–Masel Approximation to Scale Activation Energy Based on Reaction Enthalpy in Mean-Field Microkinetic Modeling for Catalytic Methane Partial Oxidation
Source: ACS Catal. 2024 May 9;14(10):8013–29. doi: 10.1021/acscatal.3c05436 (PMC11106751; doi:10.1021/acscatal.3c05436)
Supplement: Supplementary file 2 — cs3c05436_si_002.zip [file cs3c05436_si_002.zip › CMPO_BMA/17.0_c-5.75o-5.00/cantera.yaml]

cantera-version: 2.6.0b1
date: Thu Apr 28 19:04:51 2022
elements:
- atomic-weight: 13.003
  symbol: Ci
- atomic-weight: 2.014
  symbol: D
- atomic-weight: 17.999
  symbol: Oi
- atomic-weight: 3.016
  symbol: T
- atomic-weight: 195.083
  symbol: X
gas-reactions:
- efficiencies:
    Ar: 0.0
    CO(7): 1.9
    CO2(4): 3.8
    H2(6): 2.5
    H2O(5): 12.0
  equation: H2(6) + M <=> 2 H(12) + M
  id: gas-1
  rate-constant:
    A: 4.577e+16
    Ea: 436725920.0
    b: -1.4
  type: three-body
- equation: H2(6) + Ar <=> 2 H(12) + Ar
  id: gas-2
  rate-constant:
    A: 5840000000000000.0
    Ea: 436725920.0
    b: -1.1
- equation: H2(6) + OH(17) <=> H(12) + H2O(5)
  id: gas-3
  rate-constant:
    A: 216000.0
    Ea: 14351120.0
    b: 1.51
- efficiencies:
    CO(7): 1.9
    CO2(4): 3.8
    H2(6): 3.0
    H2O(5): 0.0
    N2: 2.0
    O2(3): 1.5
  equation: H2O(5) + M <=> H(12) + OH(17) + M
  id: gas-4
  rate-constant:
    A: 6.064e+24
    Ea: 505385360.0
    b: -3.322
  type: three-body
- equation: H2O(5) + H2O(5) <=> H(12) + OH(17) + H2O(5)
  id: gas-5
  rate-constant:
    A: 1.006e+23
    Ea: 502833120.0
    b: -2.44
- equation: 2 OH(17) <=> H2(6) + O2(3)
  id: gas-6
  rate-constant:
    A: 200000000.0
    Ea: 211292000.0
    b: 0.51
- equation: CH3(10) + H(12) <=> CH4(2)
  id: gas-7
  rate-constant:
    A: 193000000000.0
    Ea: 1129680.0
    b: 0.0
- equation: 2 CH3(10) <=> C2H6(8)
  id: gas-8
  rate-constant:
    A: 945000000000.0
    Ea: 564840.0
    b: -0.538
- equation: C2H5(13) + H(12) <=> C2H6(8)
  id: gas-9
  rate-constant:
    A: 100000000000.0
    Ea: 0.0
    b: 0.0
- equation: CO(7) + H2(6) <=> CH2O(9)
  id: gas-10
  rate-constant:
    A: 2890000.0
    Ea: 343506400.0
    b: 1.16
- equation: H(12) + HCO(15) <=> CH2O(9)
  id: gas-11
  rate-constant:
    A: 46800000.0
    Ea: -18953520.0
    b: 0.0
- equation: C2H5(13) + CH3(10) <=> C3H8(11)
  id: gas-12
  rate-constant:
    A: 1230000000000.0
    Ea: 87864.0
    b: -0.562
- equation: C2H4(18) + H(12) <=> C2H5(13)
  id: gas-13
  rate-constant:
    A: 462000.0
    Ea: 4225840.0
    b: 1.64
- equation: CH3(10) + OH(17) <=> CH3OH(14)
  id: gas-14
  rate-constant:
    A: 60300000000.0
    Ea: 0.0
    b: 0.0
- equation: CO(7) + H(12) <=> HCO(15)
  id: gas-15
  rate-constant:
    A: 118000000.0
    Ea: 11380480.0
    b: 0.0
- equation: CH4(2) + CO(7) <=> CH3CHO(16)
  id: gas-16
  rate-constant:
    A: 65.6
    Ea: 363589600.0
    b: 2.86
- equation: CH3(10) + HCO(15) <=> CH3CHO(16)
  id: gas-17
  rate-constant:
    A: 18100000000.0
    Ea: 0.0
    b: 0.0
- equation: CH3OO(20) <=> CH3(10) + O2(3)
  id: gas-18
  rate-constant:
    A: 109000000000000.0
    Ea: 139327200.0
    b: 0.25
- equation: CH3OO(20) <=> CH2O(9) + OH(17)
  id: gas-19
  rate-constant:
    A: 471000000.0
    Ea: 176857680.0
    b: 1.45
- equation: CH3(10) + HCO(15) <=> CH4(2) + CO(7)
  id: gas-20
  rate-constant:
    A: 40000000000.0
    Ea: 0.0
    b: 0.0
- equation: CH4(2) + H(12) <=> CH3(10) + H2(6)
  id: gas-21
  rate-constant:
    A: 4.1
    Ea: 36630920.0
    b: 3.156
- equation: C2H6(8) + CH3(10) <=> C2H5(13) + CH4(2)
  id: gas-22
  rate-constant:
    A: 0.035
    Ea: 43446656.0
    b: 3.44
- equation: CH4(2) + HCO(15) <=> CH2O(9) + CH3(10)
  id: gas-23
  rate-constant:
    A: 7.28
    Ea: 143302000.0
    b: 2.85
- equation: CH4(2) + OH(17) <=> CH3(10) + H2O(5)
  id: gas-24
  rate-constant:
    A: 1000.0
    Ea: 10485104.0
    b: 2.182
- equation: C2H5(13) + CH3(10) <=> C2H4(18) + CH4(2)
  id: gas-25
  rate-constant:
    A: 657000000000.0
    Ea: 0.0
    b: -0.68
- equation: HCO(15) + OH(17) <=> CO(7) + H2O(5)
  id: gas-26
  rate-constant:
    A: 1.24e+20
    Ea: 9853320.000000007
    b: -3.29
- equation: C2H6(8) + OH(17) <=> C2H5(13) + H2O(5)
  id: gas-27
  rate-constant:
    A: 1610.0
    Ea: 3100344.0
    b: 2.224
- equation: CH2O(9) + OH(17) <=> H2O(5) + HCO(15)
  id: gas-28
  rate-constant:
    A: 3440000.0
    Ea: -1882800.0
    b: 1.18
- equation: C2H5(13) + OH(17) <=> C2H4(18) + H2O(5)
  id: gas-29
  rate-constant:
    A: 72300000000.0
    Ea: 0.0
    b: 0.0
- equation: H(12) + HCO(15) <=> CO(7) + H2(6)
  id: gas-30
  rate-constant:
    A: 90300000000.0
    Ea: 0.0
    b: 0.0
- equation: C2H6(8) + H(12) <=> C2H5(13) + H2(6)
  id: gas-31
  rate-constant:
    A: 115000.0
    Ea: 31505520.0
    b: 1.9
- equation: H2(6) + HCO(15) <=> CH2O(9) + H(12)
  id: gas-32
  rate-constant:
    A: 1800.0
    Ea: 204764960.0
    b: 2.0
- equation: C2H5(13) + H(12) <=> C2H4(18) + H2(6)
  id: gas-33
  rate-constant:
    A: 10830000000.0
    Ea: 0.0
    b: 0.0
- equation: C2H5(13) + HCO(15) <=> C2H6(8) + CO(7)
  id: gas-34
  rate-constant:
    A: 43000000000.0
    Ea: 0.0
    b: 0.0
- equation: 2 HCO(15) <=> CH2O(9) + CO(7)
  id: gas-35
  rate-constant:
    A: 18000000000.0
    Ea: 0.0
    b: 0.0
- equation: C2H6(8) + HCO(15) <=> C2H5(13) + CH2O(9)
  id: gas-36
  rate-constant:
    A: 46.92
    Ea: 159996160.0
    b: 2.72
- equation: 2 C2H5(13) <=> C2H4(18) + C2H6(8)
  id: gas-37
  rate-constant:
    A: 69000000000.0
    Ea: 0.0
    b: -0.35
- equation: C2H5(13) + HCO(15) <=> C2H4(18) + CH2O(9)
  id: gas-38
  rate-constant:
    A: 597286400000.0
    Ea: 0.0
    b: -0.34
- duplicate: true
  equation: C2H4(62) <=> C2H4(18)
  id: gas-39
  rate-constant:
    A: 1843941000000000.0
    Ea: 56848008.0
    b: -1.078
- duplicate: true
  equation: C2H4(62) <=> C2H4(18)
  id: gas-40
  rate-constant:
    A: 1843941000000000.0
    Ea: 56848008.0
    b: -1.078
generator: YamlWriter
git-commit: feb6a0f
phases:
- adjacent-phases:
  - gas
  elements:
  - H
  - D
  - T
  - C
  - Ci
  - O
  - Oi
  - N
  - Ne
  - Ar
  - He
  - Si
  - S
  - F
  - Cl
  - Br
  - I
  - X
  kinetics: surface
  name: surface1
  reactions:
  - surface1-reactions
  site-density: 2.483e-08
  species:
  - X(1)
  - HX(21)
  - CO2X(22)
  - COX(23)
  - CH4X(24)
  - OX(25)
  - CH2X(26)
  - CH3X(27)
  - CHX(28)
  - CX(29)
  - H2X(30)
  - OHX(31)
  - H2OX(32)
  - CHOX(33)
  - CHOX(234)
  - CH3O_X(45)
  - CH4OX(43)
  - C2H3X(244)
  - CH2O_X(46)
  - C2H6X(65)
  state:
    T: 300.0
    Y:
      X(1): 1.0
    density: 195.083
  thermo: ideal-surface
- elements:
  - H
  - D
  - T
  - C
  - Ci
  - O
  - Oi
  - N
  - Ne
  - Ar
  - He
  - Si
  - S
  - F
  - Cl
  - Br
  - I
  - X
  kinetics: gas
  name: gas
  reactions:
  - gas-reactions
  species:
  - Ar
  - Ne
  - N2
  - CH4(2)
  - O2(3)
  - CO2(4)
  - H2O(5)
  - H2(6)
  - CO(7)
  - C2H6(8)
  - CH2O(9)
  - CH3(10)
  - C3H8(11)
  - H(12)
  - C2H5(13)
  - CH3OH(14)
  - HCO(15)
  - CH3CHO(16)
  - OH(17)
  - C2H4(18)
  - CH3OO(20)
  - C2H4(62)
  state:
    T: 300.0
    Y:
      Ar: 1.0
    density: 1.622848417231445
  thermo: ideal-gas
  transport: mixture-averaged
species:
- composition:
    X: 1.0
  name: X(1)
  thermo:
    data:
    - - 0.0
      - 0.0
      - 0.0
      - 0.0
      - 0.0
      - 0.0
      - 0.0
    - - 0.0
      - 0.0
      - 0.0
      - 0.0
      - 0.0
      - 0.0
      - 0.0
    model: NASA7
    temperature-ranges:
    - 298.0
    - 1000.0
    - 3000.0
- composition:
    H: 1.0
    X: 1.0
  name: HX(21)
  thermo:
    data:
    - - -1.96702988
      - 0.0167920714
      - -2.50314139e-05
      - 1.80485455e-08
      - -5.11491197e-12
      - -3212.77026
      - 7.68211257
    - - 2.71968546
      - -0.00107696656
      - 2.00193294e-06
      - -1.12865983e-09
      - 2.11269165e-13
      - -4247.01712
      - -15.279349
    model: NASA7
    temperature-ranges:
    - 298.0
    - 1000.0
    - 2000.0
- composition:
    C: 1.0
    O: 2.0
    X: 1.0
  name: CO2X(22)
  thermo:
    data:
    - - 3.09268416
      - 0.00529285051
      - 8.99424169e-06
      - -1.67126189e-08
      - 7.04895731e-12
      - -52462.7108
      - -4.06894637
    - - 5.99804988
      - 0.00227482238
      - -6.81075329e-07
      - 1.34428306e-10
      - -1.11506248e-14
      - -53433.7089
      - -20.1334826
    model: NASA7
    temperature-ranges:
    - 100.0
    - 953.6
    - 5000.0
- composition:
    C: 1.0
    O: 1.0
    X: 1.0
  name: COX(23)
  thermo:
    data:
    - - 2.70112272
      - 0.00876650166
      - -1.29512418e-05
      - 1.04194594e-08
      - -3.3970049e-12
      - -27548.72683786
      - -12.8730512
    - - 5.5282088
      - -0.00152631254
      - 2.79791895e-06
      - -1.54550129e-09
      - 2.84523223e-13
      - -28224.19143786
      - -26.9156979
    model: NASA7
    temperature-ranges:
    - 298.0
    - 1000.0
    - 2000.0
- composition:
    C: 1.0
    H: 4.0
    X: 1.0
  name: CH4X(24)
  thermo:
    data:
    - - 5.26247002
      - -0.00742703413
      - 3.36472336e-05
      - -3.2940115e-08
      - 1.1025925e-11
      - -11603.832
      - -10.0920541
    - - 9.54981008
      - -0.0103719404
      - 1.83183536e-05
      - -9.63332916e-09
      - 1.70558531e-12
      - -13271.7208
      - -34.5374475
    model: NASA7
    temperature-ranges:
    - 298.0
    - 1000.0
    - 2000.0
- composition:
    O: 1.0
    X: 1.0
  name: OX(25)
  thermo:
    data:
    - - 0.179722382
      - 0.0125453156
      - -2.29924588e-05
      - 1.94187177e-08
      - -6.22414099e-12
      - -31132.08465835579
      - -2.22409728
    - - 2.92050897
      - -0.000270455589
      - 5.15610634e-07
      - -2.93911213e-10
      - 5.54030466e-14
      - -31628.76035835579
      - -15.0940536
    model: NASA7
    temperature-ranges:
    - 298.0
    - 1000.0
    - 2000.0
- composition:
    C: 1.0
    H: 2.0
    X: 1.0
  name: CH2X(26)
  thermo:
    data:
    - - -2.26602367
      - 0.0292517765
      - -4.32728797e-05
      - 3.30655723e-08
      - -9.93242641e-12
      - 7175.317117139964
      - 8.22751288
    - - 6.82572636
      - -0.00517192506
      - 9.19551938e-06
      - -4.87101486e-09
      - 8.67713091e-13
      - 5130.070352139964
      - -36.4410753
    model: NASA7
    temperature-ranges:
    - 298.0
    - 1000.0
    - 2000.0
- composition:
    C: 1.0
    H: 3.0
    X: 1.0
  name: CH3X(27)
  thermo:
    data:
    - - 0.580099877
      - 0.0166399977
      - -1.3916487e-05
      - 6.70631582e-09
      - -1.31079175e-12
      - -2611.001038930018
      - -0.757148375
    - - 8.67869881
      - -0.0078423842
      - 1.38956076e-05
      - -7.3360019e-09
      - 1.30321431e-12
      - -4751.329008930019
      - -42.0966823
    model: NASA7
    temperature-ranges:
    - 298.0
    - 1000.0
    - 2000.0
- composition:
    C: 1.0
    H: 1.0
    X: 1.0
  name: CHX(28)
  thermo:
    data:
    - - -3.00950779
      - 0.0302193341
      - -4.99546294e-05
      - 3.99478464e-08
      - -1.23021593e-11
      - 7964.866253209946
      - 11.2314464
    - - 4.88482023
      - -0.00270846119
      - 4.84648118e-06
      - -2.58513645e-09
      - 4.63180319e-13
      - 6347.576843209946
      - -26.7870735
    model: NASA7
    temperature-ranges:
    - 298.0
    - 1000.0
    - 2000.0
- composition:
    C: 1.0
    X: 1.0
  name: CX(29)
  thermo:
    data:
    - - -1.73430697
      - 0.0189855471
      - -3.23563661e-05
      - 2.5926989e-08
      - -7.99102104e-12
      - 21161.73234427993
      - 6.25445028
    - - 2.82193241
      - -0.000661177416
      - 1.24180431e-06
      - -7.03993893e-10
      - 1.32276605e-13
      - 20262.55128427993
      - -15.5251271
    model: NASA7
    temperature-ranges:
    - 298.0
    - 1000.0
    - 2000.0
- composition:
    H: 2.0
    X: 1.0
  name: H2X(30)
  thermo:
    data:
    - - 3.78935111
      - 0.00110148021
      - -2.313201e-06
      - 2.11937826e-09
      - -6.31350224e-13
      - -1867.00333
      - -10.0616465
    - - 4.06700165
      - -0.000501780079
      - 6.70738856e-07
      - -1.79170942e-10
      - 8.86886631e-15
      - -1891.07687
      - -11.2621699
    model: NASA7
    temperature-ranges:
    - 298.0
    - 1000.0
    - 2000.0
- composition:
    H: 1.0
    O: 1.0
    X: 1.0
  name: OHX(31)
  thermo:
    data:
    - - 1.07348583
      - 0.0172652206
      - -3.17712232e-05
      - 2.71536568e-08
      - -8.69449304e-12
      - -26496.2209291779
      - -5.65622336
    - - 5.01870328
      - -0.00135424298
      - 2.2768631e-06
      - -1.09407298e-09
      - 1.79396487e-13
      - -27193.9142291779
      - -24.1159621
    model: NASA7
    temperature-ranges:
    - 298.0
    - 1000.0
    - 2000.0
- composition:
    H: 2.0
    O: 1.0
    X: 1.0
  name: H2OX(32)
  thermo:
    data:
    - - 2.53777266
      - 0.0094537201
      - -1.41325664e-05
      - 1.16730945e-08
      - -3.6765764e-12
      - -32759.0463
      - -5.36548561
    - - 5.84789466
      - -0.00331526816
      - 5.62018785e-06
      - -2.75864893e-09
      - 4.61279066e-13
      - -33488.5608
      - -21.5622699
    model: NASA7
    temperature-ranges:
    - 298.0
    - 1000.0
    - 2000.0
- composition:
    C: 1.0
    H: 1.0
    O: 1.0
    X: 1.0
  name: CHOX(33)
  thermo:
    data:
    - - 1.94156388
      - 0.0130882912
      - -1.34260003e-05
      - 7.97044677e-09
      - -2.06719711e-12
      - -20642.43453786
      - -5.97802577
    - - 7.49136303
      - -0.00418949199
      - 7.54544313e-06
      - -4.07863095e-09
      - 7.38421146e-13
      - -22092.67753786
      - -34.207664
    model: NASA7
    temperature-ranges:
    - 298.0
    - 1000.0
    - 2000.0
- composition:
    C: 1.0
    H: 1.0
    O: 1.0
    X: 1.0
  name: CHOX(234)
  thermo:
    data:
    - - 0.863437744
      - 0.0214806054
      - -3.00009525e-05
      - 2.11729011e-08
      - -5.90923491e-12
      - -19900.69505679006
      - -5.10749731
    - - 7.59479056
      - -0.00306847382
      - 5.43592647e-06
      - -2.8646356e-09
      - 5.09149225e-13
      - -21444.09395679006
      - -38.3674793
    model: NASA7
    temperature-ranges:
    - 298.0
    - 1000.0
    - 2000.0
- composition:
    C: 1.0
    H: 3.0
    O: 1.0
    X: 1.0
  name: CH3O_X(45)
  thermo:
    data:
    - - 2.88933974
      - 0.0102968448
      - 5.34962049e-06
      - -1.25531705e-08
      - 5.3215661e-12
      - -27391.2065291779
      - -11.5047899
    - - 11.2817565
      - -0.00942267565
      - 1.67985868e-05
      - -8.95802947e-09
      - 1.60456258e-12
      - -29895.56962917789
      - -55.7516428
    model: NASA7
    temperature-ranges:
    - 100.0
    - 857.63
    - 5000.0
- composition:
    C: 1.0
    H: 4.0
    O: 1.0
    X: 1.0
  name: CH4OX(43)
  thermo:
    data:
    - - 2.70506726
      - 0.0100913594
      - 1.0026068e-05
      - -1.80909603e-08
      - 7.44539499e-12
      - -30964.7604
      - -4.4813596
    - - 12.1539459
      - -0.0113173411
      - 2.00342036e-05
      - -1.05724068e-08
      - 1.87852776e-12
      - -33811.5989
      - -54.4617359
    model: NASA7
    temperature-ranges:
    - 100.0
    - 850.41
    - 5000.0
- composition:
    C: 2.0
    H: 3.0
    X: 1.0
  name: C2H3X(244)
  thermo:
    data:
    - - 0.157603104
      - 0.0234293413
      - -1.86683661e-05
      - 7.2923437e-09
      - -8.79008671e-13
      - -153.9485567900538
      - -1.73582278
    - - 11.3050336
      - -0.00940622931
      - 1.67935678e-05
      - -8.969015e-09
      - 1.60855621e-12
      - -3136.411656790055
      - -58.836379
    model: NASA7
    temperature-ranges:
    - 100.0
    - 808.69
    - 5000.0
- composition:
    C: 1.0
    H: 2.0
    O: 1.0
    X: 1.0
  name: CH2O_X(46)
  thermo:
    data:
    - - 4.87258154
      - -0.00380708439
      - 2.29126729e-05
      - -2.34870004e-08
      - 7.9545745e-12
      - -20961.6356
      - -10.9618928
    - - 8.42973399
      - -0.00684404724
      - 1.22430399e-05
      - -6.56317791e-09
      - 1.18019535e-12
      - -22319.8421
      - -31.1097315
    model: NASA7
    temperature-ranges:
    - 100.0
    - 879.33
    - 5000.0
- composition:
    C: 2.0
    H: 6.0
    X: 1.0
  name: C2H6X(65)
  thermo:
    data:
    - - 3.19974851
      - 0.00793841719
      - 2.69413164e-05
      - -3.53453703e-08
      - 1.32207821e-11
      - -14580.7566
      - -1.67952705
    - - 15.9169609
      - -0.017561686
      - 3.12255463e-05
      - -1.65874969e-08
      - 2.96156965e-12
      - -18613.6199
      - -69.8567509
    model: NASA7
    temperature-ranges:
    - 100.0
    - 826.24
    - 5000.0
- composition:
    Ar: 1.0
  name: Ar
  thermo:
    data:
    - - 2.5
      - 0.0
      - 0.0
      - 0.0
      - 0.0
      - -745.375
      - 4.37967
    - - 2.5
      - 0.0
      - 0.0
      - 0.0
      - 0.0
      - -745.375
      - 4.37967
    model: NASA7
    temperature-ranges:
    - 200.0
    - 1000.0
    - 6000.0
  transport:
    diameter: 3.33
    geometry: atom
    model: gas
    well-depth: 136.501
- composition:
    Ne: 1.0
  name: Ne
  thermo:
    data:
    - - 2.5
      - 0.0
      - 0.0
      - 0.0
      - 0.0
      - -745.375
      - 3.35532
    - - 2.5
      - 0.0
      - 0.0
      - 0.0
      - 0.0
      - -745.375
      - 3.35532
    model: NASA7
    temperature-ranges:
    - 200.0
    - 1000.0
    - 6000.0
  transport:
    diameter: 3.758
    geometry: atom
    model: gas
    well-depth: 148.6
- composition:
    N: 2.0
  name: N2
  thermo:
    data:
    - - 3.53101
      - -0.000123661
      - -5.02999e-07
      - 2.43531e-09
      - -1.40881e-12
      - -1046.98
      - 2.96747
    - - 2.95258
      - 0.0013969
      - -4.92632e-07
      - 7.8601e-11
      - -4.60755e-15
      - -923.949
      - 5.87189
    model: NASA7
    temperature-ranges:
    - 200.0
    - 1000.0
    - 6000.0
  transport:
    diameter: 3.621
    geometry: linear
    model: gas
    polarizability: 1.76
    rotational-relaxation: 4.0
    well-depth: 97.53
- composition:
    C: 1.0
    H: 4.0
  name: CH4(2)
  thermo:
    data:
    - - 4.20541524
      - -0.00535557362
      - 2.51123265e-05
      - -2.13762843e-08
      - 5.97523937e-12
      - -10161.9433
      - -0.921279283
    - - 0.908265721
      - 0.0114540858
      - -4.57173828e-06
      - 8.29191671e-10
      - -5.66314895e-14
      - -9719.97444
      - 13.9930944
    model: NASA7
    temperature-ranges:
    - 100.0
    - 1084.12
    - 5000.0
  transport:
    diameter: 3.746
    geometry: nonlinear
    model: gas
    polarizability: 2.6
    rotational-relaxation: 13.0
    well-depth: 141.4
- composition:
    O: 2.0
  name: O2(3)
  thermo:
    data:
    - - 3.53732181
      - -0.0012157093
      - 5.31617826e-06
      - -4.89443424e-09
      - 1.45845042e-12
      - -1038.58846
      - 4.68368406
    - - 3.15382425
      - 0.00167803802
      - -7.69971022e-07
      - 1.51274714e-10
      - -1.08781801e-14
      - -1040.81878
      - 6.16753884
    model: NASA7
    temperature-ranges:
    - 100.0
    - 1074.56
    - 5000.0
  transport:
    diameter: 3.467
    geometry: linear
    model: gas
    well-depth: 106.7
- composition:
    C: 1.0
    O: 2.0
  name: CO2(4)
  thermo:
    data:
    - - 3.28084634
      - 0.0025018346
      - 8.08199998e-06
      - -1.20511416e-08
      - 4.66547255e-12
      - -48400.8304
      - 6.00080795
    - - 4.67426743
      - 0.00260964031
      - -9.85689857e-07
      - 1.95713857e-10
      - -1.49836245e-14
      - -48951.214
      - -2.11073617
    model: NASA7
    temperature-ranges:
    - 100.0
    - 978.21
    - 5000.0
  transport:
    diameter: 3.941
    geometry: linear
    model: gas
    well-depth: 195.201
- composition:
    H: 2.0
    O: 1.0
  name: H2O(5)
  thermo:
    data:
    - - 4.0576361
      - -0.000787938871
      - 2.9087848e-06
      - -1.47520039e-09
      - 2.12847506e-13
      - -30281.5866
      - -0.311365027
    - - 2.84324866
      - 0.00275108838
      - -7.8103312e-07
      - 1.07244016e-10
      - -5.79395308e-15
      - -29958.612
      - 5.91043011
    model: NASA7
    temperature-ranges:
    - 100.0
    - 1130.24
    - 5000.0
  transport:
    diameter: 2.641
    geometry: nonlinear
    model: gas
    polarizability: 1.76
    rotational-relaxation: 4.0
    well-depth: 809.102
- composition:
    H: 2.0
  name: H2(6)
  thermo:
    data:
    - - 3.43536412
      - 0.000212710353
      - -2.78625043e-07
      - 3.40267167e-10
      - -7.76031998e-14
      - -1031.35984
      - -3.90841732
    - - 2.78816583
      - 0.000587640942
      - 1.59010417e-07
      - -5.52739026e-11
      - 4.34310984e-15
      - -596.14427
      - 0.112732655
    model: NASA7
    temperature-ranges:
    - 100.0
    - 1959.08
    - 5000.0
  transport:
    diameter: 2.833
    geometry: linear
    model: gas
    well-depth: 59.7
- composition:
    C: 1.0
    O: 1.0
  name: CO(7)
  thermo:
    data:
    - - 3.56838038
      - -0.0008521295
      - 2.48918819e-06
      - -1.56331996e-09
      - 3.13598127e-13
      - -14284.255
      - 3.57912028
    - - 2.91305202
      - 0.00164659937
      - -6.88625686e-07
      - 1.21039677e-10
      - -7.84035796e-15
      - -14180.8768
      - 6.71054299
    model: NASA7
    temperature-ranges:
    - 100.0
    - 1571.63
    - 5000.0
  transport:
    diameter: 3.69
    geometry: linear
    model: gas
    polarizability: 1.76
    rotational-relaxation: 4.0
    well-depth: 91.7
- composition:
    C: 2.0
    H: 6.0
  name: C2H6(8)
  thermo:
    data:
    - - 3.72239291
      - 0.00165083841
      - 3.4417553e-05
      - -3.76858229e-08
      - 1.24450657e-11
      - -11557.5901
      - 4.68247999
    - - 2.82848257
      - 0.0173040568
      - -6.73334245e-06
      - 1.23742024e-09
      - -8.6567641e-14
      - -11997.808
      - 5.93811707
    model: NASA7
    temperature-ranges:
    - 100.0
    - 1012.42
    - 5000.0
  transport:
    diameter: 4.302
    geometry: nonlinear
    model: gas
    rotational-relaxation: 1.5
    well-depth: 252.301
- composition:
    C: 1.0
    H: 2.0
    O: 1.0
  name: CH2O(9)
  thermo:
    data:
    - - 4.12927802
      - -0.00408401318
      - 2.03229341e-05
      - -1.83524244e-08
      - 5.37975522e-12
      - -14429.464
      - 3.22418463
    - - 2.21172442
      - 0.00794265679
      - -3.34193053e-06
      - 6.28471401e-10
      - -4.40431446e-14
      - -14297.4456
      - 11.3048985
    model: NASA7
    temperature-ranges:
    - 100.0
    - 1070.44
    - 5000.0
  transport:
    diameter: 3.59
    geometry: nonlinear
    model: gas
    rotational-relaxation: 2.0
    well-depth: 498.002
- composition:
    C: 1.0
    H: 3.0
  name: CH3(10)
  thermo:
    data:
    - - 3.96043098
      - 0.000592939934
      - 8.7857539e-06
      - -9.88030557e-09
      - 3.6323458e-12
      - 16421.8818
      - 0.339865631
    - - 3.09511187
      - 0.00555429874
      - -1.88158855e-06
      - 3.13335012e-10
      - -2.05195181e-14
      - 16542.6192
      - 4.20297876
    model: NASA7
    temperature-ranges:
    - 100.0
    - 697.71
    - 5000.0
  transport:
    diameter: 3.8
    geometry: nonlinear
    model: gas
    well-depth: 144.001
- composition:
    C: 3.0
    H: 8.0
  name: C3H8(11)
  thermo:
    data:
    - - 3.06336167
      - 0.0129214561
      - 3.47032808e-05
      - -4.70946154e-08
      - 1.71384141e-11
      - -14390.5789
      - 10.7835592
    - - 5.60440043
      - 0.0219528785
      - -8.2208061e-06
      - 1.50103993e-09
      - -1.05635358e-13
      - -15839.4038
      - -6.226233
    model: NASA7
    temperature-ranges:
    - 100.0
    - 989.99
    - 5000.0
  transport:
    diameter: 4.982
    geometry: nonlinear
    model: gas
    rotational-relaxation: 1.0
    well-depth: 266.801
- composition:
    H: 1.0
  name: H(12)
  thermo:
    data:
    - - 2.5
      - 9.24384602e-15
      - -1.36779837e-17
      - 6.66184769e-21
      - -1.00106912e-24
      - 25474.2178
      - -0.444972896
    - - 2.49999999
      - 9.20455546e-12
      - -3.58608293e-15
      - 6.15198922e-19
      - -3.92041801e-23
      - 25474.2178
      - -0.444972842
    model: NASA7
    temperature-ranges:
    - 100.0
    - 3459.6
    - 5000.0
  transport:
    diameter: 2.05
    geometry: atom
    model: gas
    well-depth: 145.0
- composition:
    C: 2.0
    H: 5.0
  name: C2H5(13)
  thermo:
    data:
    - - 3.68746539
      - 0.00306889693
      - 2.55873112e-05
      - -2.94076576e-08
      - 9.94076215e-12
      - 13115.3648
      - 6.96684864
    - - 3.5378101
      - 0.0137311636
      - -5.29564638e-06
      - 9.71482858e-10
      - -6.8028949e-14
      - 12635.179
      - 5.15566048
    model: NASA7
    temperature-ranges:
    - 100.0
    - 1006.87
    - 5000.0
  transport:
    diameter: 4.302
    geometry: nonlinear
    model: gas
    rotational-relaxation: 1.5
    well-depth: 252.301
- composition:
    C: 1.0
    H: 4.0
    O: 1.0
  name: CH3OH(14)
  thermo:
    data:
    - - 3.84006214
      - 0.00138241998
      - 1.91667191e-05
      - -2.0156866e-08
      - 6.39102259e-12
      - -25608.3087
      - 5.90978137
    - - 2.79184298
      - 0.0115827852
      - -4.51551928e-06
      - 8.21206706e-10
      - -5.6706325e-14
      - -25721.1674
      - 9.41061586
    model: NASA7
    temperature-ranges:
    - 100.0
    - 1035.75
    - 5000.0
  transport:
    diameter: 3.626
    geometry: nonlinear
    model: gas
    rotational-relaxation: 1.0
    well-depth: 481.802
- composition:
    C: 1.0
    H: 1.0
    O: 1.0
  name: HCO(15)
  thermo:
    data:
    - - 4.05936407
      - -0.00173846452
      - 9.14981041e-06
      - -8.01131526e-09
      - 2.25737264e-12
      - 3843.77617
      - 3.32449702
    - - 3.05136186
      - 0.00411706437
      - -1.75586433e-06
      - 3.29302821e-10
      - -2.2917403e-14
      - 3930.07923
      - 7.67464289
    model: NASA7
    temperature-ranges:
    - 100.0
    - 1112.1
    - 5000.0
  transport:
    diameter: 3.59
    geometry: nonlinear
    model: gas
    well-depth: 498.002
- composition:
    C: 2.0
    H: 4.0
    O: 1.0
  name: CH3CHO(16)
  thermo:
    data:
    - - 3.57991319
      - 0.00518996203
      - 2.2689306e-05
      - -2.73736957e-08
      - 9.28455869e-12
      - -21369.7369
      - 8.96975431
    - - 4.08568882
      - 0.0139060358
      - -5.59365394e-06
      - 1.04608143e-09
      - -7.38729265e-14
      - -22039.1558
      - 3.76773341
    model: NASA7
    temperature-ranges:
    - 100.0
    - 1028.81
    - 5000.0
  transport:
    diameter: 3.97
    geometry: nonlinear
    model: gas
    rotational-relaxation: 2.0
    well-depth: 436.001
- composition:
    H: 1.0
    O: 1.0
  name: OH(17)
  thermo:
    data:
    - - 3.51456768
      - 2.92814373e-05
      - -5.32176582e-07
      - 1.01950588e-09
      - -3.85951152e-13
      - 3414.25421
      - 2.10435015
    - - 3.07194246
      - 0.000604011411
      - -1.39759127e-08
      - -2.13451563e-11
      - 2.48070095e-15
      - 3579.38557
      - 4.577985
    model: NASA7
    temperature-ranges:
    - 100.0
    - 1145.75
    - 5000.0
  transport:
    diameter: 2.75
    geometry: linear
    model: gas
    well-depth: 80.0
- composition:
    C: 2.0
    H: 4.0
  name: C2H4(18)
  thermo:
    data:
    - - 3.97471606
      - -0.00475844285
      - 4.1678377e-05
      - -4.51392516e-08
      - 1.54224761e-11
      - 4915.40746
      - 3.62430844
    - - 3.5566061
      - 0.0110627464
      - -4.17019079e-06
      - 7.8558677e-10
      - -5.70060829e-14
      - 4320.46489
      - 2.17719479
    model: NASA7
    temperature-ranges:
    - 100.0
    - 979.36
    - 5000.0
  transport:
    diameter: 3.971
    geometry: nonlinear
    model: gas
    rotational-relaxation: 1.5
    well-depth: 280.801
- composition:
    C: 1.0
    H: 3.0
    O: 2.0
  name: CH3OO(20)
  thermo:
    data:
    - - 3.58600855
      - 0.00615348645
      - 1.3326929e-05
      - -1.76581521e-08
      - 6.13210932e-12
      - 248.233564
      - 9.74096027
    - - 4.35022282
      - 0.0107183275
      - -4.26215078e-06
      - 7.89578335e-10
      - -5.53846326e-14
      - -309.810145
      - 4.08928223
    model: NASA7
    temperature-ranges:
    - 100.0
    - 1031.35
    - 5000.0
  transport:
    diameter: 3.69
    dipole: 1.7
    geometry: nonlinear
    model: gas
    rotational-relaxation: 2.0
    well-depth: 417.0
- composition:
    C: 2.0
    H: 4.0
  name: C2H4(62)
  thermo:
    data:
    - - 3.36869114
      - 0.0164232504
      - -2.16503709e-05
      - 2.18227984e-08
      - -8.70182877e-12
      - 42868.2838
      - 21.8539333
    - - 2.6234491
      - 0.013842914
      - -6.25541075e-06
      - 1.16703453e-09
      - -7.9535941e-14
      - 43212.8675
      - 26.6158079
    model: NASA7
    temperature-ranges:
    - 100.0
    - 846.11
    - 5000.0
  transport:
    diameter: 4.443
    geometry: nonlinear
    model: gas
    well-depth: 110.7
surface1-reactions:
- equation: H2(6) + 2 X(1) <=> 2 HX(21)
  id: surface1-1
  sticking-coefficient:
    A: 0.046
    Ea0: 13435266.5563061
    b: 0.0
    w: 1000000000.0
  type: sticking-Blowers-Masel
- equation: H(12) + X(1) <=> HX(21)
  id: surface1-2
  sticking-coefficient:
    A: 0.384
    Ea0: 30000000.0
    b: 1.832
    w: 1000000000.0
  type: sticking-Blowers-Masel
- equation: CO2(4) + X(1) <=> CO2X(22)
  id: surface1-3
  sticking-coefficient:
    A: 0.005
    Ea0: 8299260.647159176
    b: 0.0
    w: 1000000000.0
  type: sticking-Blowers-Masel
- equation: CO(7) + X(1) <=> COX(23)
  id: surface1-4
  sticking-coefficient:
    A: 0.84
    Ea0: 30000000.0
    b: 0.0
    w: 1000000000.0
  type: sticking-Blowers-Masel
- equation: O2(3) + 2 X(1) <=> 2 OX(25)
  id: surface1-5
  rate-constant:
    A: 1.89e+17
    Ea0: 30000000.0
    b: -0.5
    w: 1000000000.0
  type: interface-Blowers-Masel
- equation: COX(23) + OX(25) <=> CO2X(22) + X(1)
  id: surface1-6
  rate-constant:
    A: 3.7e+20
    Ea0: 119725351.5827461
    b: 0.0
    w: 1000000000.0
  type: interface-Blowers-Masel
- equation: CH4(2) + 2 X(1) <=> CH3X(27) + HX(21)
  id: surface1-7
  sticking-coefficient:
    A: 0.0009
    Ea0: 71091886.16670816
    b: 0.0
    w: 1000000000.0
  type: sticking-Blowers-Masel
- equation: CH2X(26) + HX(21) <=> CH3X(27) + X(1)
  id: surface1-8
  rate-constant:
    A: 3.09e+21
    Ea0: 4872562.988449882
    b: 0.0
    w: 1000000000.0
  type: interface-Blowers-Masel
- equation: CH3(10) + X(1) <=> CH3X(27)
  id: surface1-9
  sticking-coefficient:
    A: 0.16
    Ea0: 30000000.0
    b: -0.099
    w: 1000000000.0
  type: sticking-Blowers-Masel
- equation: CHX(28) + HX(21) <=> CH2X(26) + X(1)
  rate-constant:
    A: 3.09e+21
    Ea0: 13200728.45310164
    b: 0.0
    w: 1000000000.0
  type: interface-Blowers-Masel
- equation: COX(23) + HX(21) <=> CHX(28) + OX(25)
  id: surface1-11
  rate-constant:
    A: 1.26e+19
    Ea0: 107607939.8517629
    b: 0.073
    w: 1000000000.0
  type: interface-Blowers-Masel
- equation: CX(29) + OX(25) <=> COX(23) + X(1)
  id: surface1-12
  rate-constant:
    A: 3.7e+18
    Ea0: 30000000.0
    b: 0.0
    w: 1000000000.0
  type: interface-Blowers-Masel
- equation: CHX(28) + X(1) <=> CX(29) + HX(21)
  rate-constant:
    A: 3.09e+21
    Ea0: 12981648.62915636
    b: 0.0
    w: 1000000000.0
  type: interface-Blowers-Masel
- equation: CX(29) + H2(6) <=> CH2X(26)
  id: surface1-14
  sticking-coefficient:
    A: 0.04
    Ea0: 52719496.32343258
    b: 0.0
    w: 1000000000.0
  type: sticking-Blowers-Masel
- equation: 2 COX(23) <=> CO2X(22) + CX(29)
  id: surface1-15
  rate-constant:
    A: 2.39e+19
    Ea0: 79044658.47076108
    b: 0.393
    w: 1000000000.0
  type: interface-Blowers-Masel
- equation: CH4(2) + OX(25) + X(1) <=> CH3X(27) + OHX(31)
  id: surface1-16
  rate-constant:
    A: 500000000000000.0
    Ea0: 34967287.65188205
    b: 0.7
    w: 1000000000.0
  type: interface-Blowers-Masel
- equation: CO2X(22) + HX(21) <=> COX(23) + OHX(31)
  rate-constant:
    A: 1.0e+18
    Ea0: 3964623.495270391
    b: 0.0
    w: 1000000000.0
  type: interface-Blowers-Masel
- equation: HX(21) + OX(25) <=> OHX(31) + X(1)
  id: surface1-18
  rate-constant:
    A: 1.28e+20
    Ea0: 2471498.740908394
    b: 0.0
    w: 1000000000.0
  type: interface-Blowers-Masel
- equation: OH(17) + X(1) <=> OHX(31)
  id: surface1-19
  sticking-coefficient:
    A: 0.999
    Ea0: 30000000.0
    b: 2.0
    w: 1000000000.0
  type: sticking-Blowers-Masel
- equation: CH3X(27) + OX(25) <=> CH2X(26) + OHX(31)
  id: surface1-20
  rate-constant:
    A: 7.93e+18
    Ea0: 27369299.73058178
    b: -0.23
    w: 1000000000.0
  type: interface-Blowers-Masel
- equation: CHX(28) + OHX(31) <=> CH2X(26) + OX(25)
  id: surface1-21
  rate-constant:
    A: 4.43e+18
    Ea0: 165584681.4336366
    b: 0.414
    w: 1000000000.0
  type: interface-Blowers-Masel
- equation: CX(29) + OHX(31) <=> CHX(28) + OX(25)
  id: surface1-22
  rate-constant:
    A: 2.57e+18
    Ea0: 145802629.4363966
    b: 0.225
    w: 1000000000.0
  type: interface-Blowers-Masel
- equation: COX(23) + HX(21) <=> CX(29) + OHX(31)
  rate-constant:
    A: 2.0e+19
    Ea0: 51132976.00988255
    b: -0.168
    w: 1000000000.0
  type: interface-Blowers-Masel
- equation: CH4(2) + OHX(31) + X(1) <=> CH3X(27) + H2OX(32)
  id: surface1-24
  sticking-coefficient:
    A: 1.0
    Ea0: 39248363.11444673
    b: 0.0
    w: 1000000000.0
  type: sticking-Blowers-Masel
- equation: H2O(5) + X(1) <=> H2OX(32)
  id: surface1-25
  sticking-coefficient:
    A: 0.75
    Ea0: 5396873.876577212
    b: 0.0
    w: 1000000000.0
  type: sticking-Blowers-Masel
- equation: H2OX(32) + OX(25) <=> 2 OHX(31)
  rate-constant:
    A: 1.0e+19
    Ea0: 22894716.25972532
    b: 0.0
    w: 1000000000.0
  type: interface-Blowers-Masel
- equation: HX(21) + OHX(31) <=> H2OX(32) + X(1)
  id: surface1-27
  rate-constant:
    A: 2.04e+20
    Ea0: 102230658.203002
    b: 0.0
    w: 1000000000.0
  type: interface-Blowers-Masel
- equation: CH2X(26) + H2OX(32) <=> CH3X(27) + OHX(31)
  id: surface1-28
  rate-constant:
    A: 3.3e+18
    Ea0: 12633016.46592312
    b: 0.099
    w: 1000000000.0
  type: interface-Blowers-Masel
- equation: CHX(28) + H2OX(32) <=> CH2X(26) + OHX(31)
  id: surface1-29
  rate-constant:
    A: 7.29e+18
    Ea0: 54118774.32492968
    b: 0.269
    w: 1000000000.0
  type: interface-Blowers-Masel
- equation: CX(29) + H2OX(32) <=> CHX(28) + OHX(31)
  id: surface1-30
  rate-constant:
    A: 4.19e+18
    Ea0: 49923622.24571891
    b: 0.09
    w: 1000000000.0
  type: interface-Blowers-Masel
- equation: HCO(15) + X(1) <=> CHOX(33)
  id: surface1-31
  sticking-coefficient:
    A: 0.0114
    Ea0: 30000000.0
    b: 0.096
    w: 1000000000.0
  type: sticking-Blowers-Masel
- equation: CHOX(33) + X(1) <=> COX(23) + HX(21)
  id: surface1-32
  rate-constant:
    A: 2.86e+18
    Ea0: 20882489.71835
    b: 0.33
    w: 1000000000.0
  type: interface-Blowers-Masel
- equation: CH4(2) + X(1) <=> CH4X(24)
  id: surface1-33
  sticking-coefficient:
    A: 0.008
    Ea0: 2413459.514361631
    b: 0.0
    w: 1000000000.0
  type: sticking-Blowers-Masel
- equation: H2(6) + X(1) <=> H2X(30)
  id: surface1-34
  sticking-coefficient:
    A: 0.008
    Ea0: 1463511.584744365
    b: 0.0
    w: 1000000000.0
  type: sticking-Blowers-Masel
- equation: CO2(4) + 2 X(1) <=> COX(23) + OX(25)
  id: surface1-35
  sticking-coefficient:
    A: 0.02
    Ea0: 55308950.9594148
    b: 0.0
    w: 1000000000.0
  type: sticking-Blowers-Masel
- equation: H2O(5) + 2 X(1) <=> HX(21) + OHX(31)
  id: surface1-36
  sticking-coefficient:
    A: 0.03
    Ea0: 22683699.83135592
    b: 0.0
    w: 1000000000.0
  type: sticking-Blowers-Masel
- equation: C2H6(8) + 2 X(1) <=> 2 CH3X(27)
  id: surface1-37
  sticking-coefficient:
    A: 0.015
    Ea0: 8225030.908968368
    b: 0.0
    w: 1000000000.0
  type: sticking-Blowers-Masel
- equation: CH2O(9) + 2 X(1) <=> CHOX(33) + HX(21)
  id: surface1-38
  sticking-coefficient:
    A: 0.03
    Ea0: 50149249.47894578
    b: 0.0
    w: 1000000000.0
  type: sticking-Blowers-Masel
- equation: CH2O(9) + 2 X(1) <=> CH2X(26) + OX(25)
  id: surface1-39
  sticking-coefficient:
    A: 0.01
    Ea0: 55679742.86668332
    b: 0.0
    w: 1000000000.0
  type: sticking-Blowers-Masel
- equation: CH3OH(14) + 2 X(1) <=> CH3X(27) + OHX(31)
  id: surface1-40
  sticking-coefficient:
    A: 0.015
    Ea0: 4904395.225016575
    b: 0.0
    w: 1000000000.0
  type: sticking-Blowers-Masel
- equation: CH3CHO(16) + 2 X(1) <=> CH3X(27) + CHOX(33)
  id: surface1-41
  sticking-coefficient:
    A: 0.015
    Ea0: 39664953.00398766
    b: 0.0
    w: 1000000000.0
  type: sticking-Blowers-Masel
- equation: C2H4(18) + 2 X(1) <=> 2 CH2X(26)
  id: surface1-42
  sticking-coefficient:
    A: 0.01
    Ea0: 64269097.43489235
    b: 0.0
    w: 1000000000.0
  type: sticking-Blowers-Masel
- equation: CH4X(24) + X(1) <=> CH3X(27) + HX(21)
  id: surface1-43
  rate-constant:
    A: 1.54e+20
    Ea0: 49894872.75200377
    b: 0.087
    w: 1000000000.0
  type: interface-Blowers-Masel
- equation: CH3X(27) + H2X(30) <=> CH4X(24) + HX(21)
  id: surface1-44
  rate-constant:
    A: 2.0e+16
    Ea0: 14800981.54664579
    b: 0.0
    w: 1000000000.0
  type: interface-Blowers-Masel
- equation: CHX(28) + H2X(30) <=> CH2X(26) + HX(21)
  id: surface1-45
  rate-constant:
    A: 2.073936e+16
    Ea0: 119213185.893264
    b: 0.937
    w: 1000000000.0
  type: interface-Blowers-Masel
- equation: CH2X(26) + H2X(30) <=> CH3X(27) + HX(21)
  id: surface1-46
  rate-constant:
    A: 2.073936e+16
    Ea0: 153395794.9299065
    b: 0.937
    w: 1000000000.0
  type: interface-Blowers-Masel
- equation: CX(29) + H2X(30) <=> CHX(28) + HX(21)
  id: surface1-47
  rate-constant:
    A: 2.073936e+16
    Ea0: 167552290.0234174
    b: 0.937
    w: 1000000000.0
  type: interface-Blowers-Masel
- equation: H2X(30) + OX(25) <=> HX(21) + OHX(31)
  id: surface1-48
  rate-constant:
    A: 4.782614e+23
    Ea0: 173232744.476932
    b: -0.188
    w: 1000000000.0
  type: interface-Blowers-Masel
- equation: H2X(30) + OHX(31) <=> H2OX(32) + HX(21)
  id: surface1-49
  rate-constant:
    A: 2.0e+16
    Ea0: 30000000.0
    b: 0.0
    w: 1000000000.0
  type: interface-Blowers-Masel
- equation: COX(23) + H2X(30) <=> CHOX(33) + HX(21)
  id: surface1-50
  rate-constant:
    A: 2.073936e+16
    Ea0: 102875052.2213627
    b: 0.937
    w: 1000000000.0
  type: interface-Blowers-Masel
- equation: CH4X(24) + COX(23) <=> CH3X(27) + CHOX(33)
  id: surface1-51
  rate-constant:
    A: 4.147872e+16
    Ea0: 64707711.68967515
    b: 0.937
    w: 1000000000.0
  type: interface-Blowers-Masel
- equation: CHOX(33) + CHX(28) <=> CH2X(26) + COX(23)
  id: surface1-52
  rate-constant:
    A: 1.204624e+21
    Ea0: 34922518.58369835
    b: 0.051
    w: 1000000000.0
  type: interface-Blowers-Masel
- equation: CH2X(26) + CHOX(33) <=> CH3X(27) + COX(23)
  id: surface1-53
  rate-constant:
    A: 2.141079e+20
    Ea0: 46376660.86807391
    b: 0.051
    w: 1000000000.0
  type: interface-Blowers-Masel
- equation: CHOX(33) + CX(29) <=> CHX(28) + COX(23)
  id: surface1-54
  rate-constant:
    A: 2.830926e+20
    Ea0: 116658789.7632241
    b: -0.156
    w: 1000000000.0
  type: interface-Blowers-Masel
- equation: CHOX(33) + OX(25) <=> COX(23) + OHX(31)
  id: surface1-55
  rate-constant:
    A: 3.298e+20
    Ea0: 17996764.41653457
    b: 0.0
    w: 1000000000.0
  type: interface-Blowers-Masel
- equation: CHOX(33) + OHX(31) <=> COX(23) + H2OX(32)
  id: surface1-56
  rate-constant:
    A: 3.261e+20
    Ea0: 91543296.02376728
    b: 0.0
    w: 1000000000.0
  type: interface-Blowers-Masel
- equation: CH4X(24) + OX(25) <=> CH3X(27) + OHX(31)
  id: surface1-57
  rate-constant:
    A: 5.62e+23
    Ea0: 80727416.71325727
    b: -0.101
    w: 1000000000.0
  type: interface-Blowers-Masel
- equation: CH2X(26) + CH4X(24) <=> 2 CH3X(27)
  id: surface1-58
  rate-constant:
    A: 4.147872e+16
    Ea0: 125691235.6894022
    b: 0.937
    w: 1000000000.0
  type: interface-Blowers-Masel
- equation: CH4X(24) + CHX(28) <=> CH2X(26) + CH3X(27)
  id: surface1-59
  rate-constant:
    A: 4.147872e+16
    Ea0: 86225689.45814034
    b: 0.937
    w: 1000000000.0
  type: interface-Blowers-Masel
- equation: CH4X(24) + CX(29) <=> CH3X(27) + CHX(28)
  id: surface1-60
  rate-constant:
    A: 4.147872e+16
    Ea0: 141209991.195911
    b: 0.937
    w: 1000000000.0
  type: interface-Blowers-Masel
- duplicate: true
  equation: CH4X(24) + OHX(31) <=> CH3X(27) + H2OX(32)
  id: surface1-61
  rate-constant:
    A: 4.0e+16
    Ea0: 17227703.97305252
    b: 0.0
    w: 1000000000.0
  type: interface-Blowers-Masel
- equation: 2 CH2X(26) <=> CH3X(27) + CHX(28)
  id: surface1-62
  rate-constant:
    A: 2.78e+20
    Ea0: 48167643.89610456
    b: 0.101
    w: 1000000000.0
  type: interface-Blowers-Masel
- equation: CH3X(27) + CX(29) <=> CH2X(26) + CHX(28)
  id: surface1-63
  rate-constant:
    A: 8.492777e+20
    Ea0: 74802577.58126515
    b: -0.156
    w: 1000000000.0
  type: interface-Blowers-Masel
- equation: CH2X(26) + CX(29) <=> 2 CHX(28)
  id: surface1-64
  rate-constant:
    A: 4.86e+20
    Ea0: 166777991.9403582
    b: -0.312
    w: 1000000000.0
  type: interface-Blowers-Masel
- equation: C2H4(62) + 2 X(1) <=> CH3X(27) + CHX(28)
  id: surface1-65
  sticking-coefficient:
    A: 0.015
    Ea0: 39999040.0
    b: 0.0
    w: 1000000000.0
  type: sticking-Blowers-Masel
- equation: CHOX(234) + X(1) <=> COX(23) + HX(21)
  rate-constant:
    A: 8.82294e+19
    Ea0: 98088118.98753469
    b: 0.0
    w: 1000000000.0
  type: interface-Blowers-Masel
- equation: CHOX(234) + X(1) <=> CX(29) + OHX(31)
  rate-constant:
    A: 8.82294e+19
    Ea0: 92306808.12480779
    b: 0.0
    w: 1000000000.0
  type: interface-Blowers-Masel
- equation: CX(29) + H2OX(32) <=> CHOX(234) + HX(21)
  rate-constant:
    A: 2.073936e+16
    Ea0: 153001117.3150564
    b: 0.937
    w: 1000000000.0
  type: interface-Blowers-Masel
- equation: CH3OH(14) + 2 X(1) <=> CH3O_X(45) + HX(21)
  sticking-coefficient:
    A: 0.015
    Ea0: 3908364.950817411
    b: 0.0
    w: 1000000000.0
  sticking-species: CH3OH(14)
  type: sticking-Blowers-Masel
- equation: CH2O(9) + HX(21) <=> CH3O_X(45)
  sticking-coefficient:
    A: 0.05
    Ea0: 83785555.71315618
    b: 0.0
    w: 1000000000.0
  sticking-species: CH2O(9)
  type: sticking-Blowers-Masel
- equation: CH4X(24) + OX(25) <=> CH3O_X(45) + HX(21)
  rate-constant:
    A: 9.565229e+23
    Ea0: 135530372.3127617
    b: -0.188
    w: 1000000000.0
  type: interface-Blowers-Masel
- equation: CH3O_X(45) + X(1) <=> CH3X(27) + OX(25)
  rate-constant:
    A: 6.27272e+19
    Ea0: 186144252.6897413
    b: 0.0
    w: 1000000000.0
  type: interface-Blowers-Masel
- duplicate: true
  equation: CH3X(27) + H2OX(32) <=> CH4X(24) + OHX(31)
  rate-constant:
    A: 2.0e+16
    Ea0: 17267109.64097852
    b: 0.0
    w: 1000000000.0
  type: interface-Blowers-Masel
- equation: CH3OH(14) + X(1) <=> CH4OX(43)
  sticking-coefficient:
    A: 0.334
    Ea0: 11144187.76740669
    b: 0.258
    w: 1000000000.0
  sticking-species: CH3OH(14)
  type: sticking-Blowers-Masel
- equation: CH4X(24) + OHX(31) <=> CH4OX(43) + HX(21)
  rate-constant:
    A: 4.0e+16
    Ea0: 8367572.748155396
    b: 0.0
    w: 1000000000.0
  type: interface-Blowers-Masel
- equation: CH4OX(43) + X(1) <=> CH3X(27) + OHX(31)
  rate-constant:
    A: 9955050000000.0
    Ea0: 124596178.7991284
    b: 2.151
    w: 1000000000.0
  type: interface-Blowers-Masel
- equation: CH4OX(43) + HX(21) <=> CH3X(27) + H2OX(32)
  rate-constant:
    A: 1.0e+16
    Ea0: 8924308.388970224
    b: 0.0
    w: 1000000000.0
  type: interface-Blowers-Masel
- equation: CH4X(24) + CX(29) <=> C2H3X(244) + HX(21)
  rate-constant:
    A: 4.147872e+16
    Ea0: 159801709.6215563
    b: 0.937
    w: 1000000000.0
  type: interface-Blowers-Masel
- equation: C2H3X(244) + X(1) <=> CH3X(27) + CX(29)
  rate-constant:
    A: 1.76652e+20
    Ea0: 175221228.0332969
    b: 0.0
    w: 1000000000.0
  type: interface-Blowers-Masel
- equation: CH4OX(43) + CX(29) <=> C2H3X(244) + OHX(31)
  rate-constant:
    A: 1.466465e+16
    Ea0: 175608269.2883639
    b: 1.013
    w: 1000000000.0
  type: interface-Blowers-Masel
- equation: C2H4(62) + 2 X(1) <=> C2H3X(244) + HX(21)
  sticking-coefficient:
    A: 0.015
    Ea0: 39999040.0
    b: 0.0
    w: 1000000000.0
  sticking-species: C2H4(62)
  type: sticking-Blowers-Masel
- equation: CH3O_X(45) + CX(29) <=> C2H3X(244) + OX(25)
  rate-constant:
    A: 2.43e+20
    Ea0: 173277037.4247369
    b: -0.312
    w: 1000000000.0
  type: interface-Blowers-Masel
- equation: CH2O(9) + X(1) <=> CH2O_X(46)
  sticking-coefficient:
    A: 0.0877
    Ea0: 13026754.88501107
    b: 0.098
    w: 1000000000.0
  sticking-species: CH2O(9)
  type: sticking-Blowers-Masel
- equation: CH3O_X(45) + X(1) <=> CH2O_X(46) + HX(21)
  rate-constant:
    A: 5.03e+18
    Ea0: 40912008.68529741
    b: 0.192
    w: 1000000000.0
  type: interface-Blowers-Masel
- equation: CH2O_X(46) + X(1) <=> CHOX(33) + HX(21)
  rate-constant:
    A: 2.88e+18
    Ea0: 49110101.38197621
    b: 0.27
    w: 1000000000.0
  type: interface-Blowers-Masel
- equation: CH2O_X(46) + CH3X(27) <=> CH4X(24) + CHOX(33)
  rate-constant:
    A: 2.0e+16
    Ea0: 25080867.37553339
    b: 0.0
    w: 1000000000.0
  type: interface-Blowers-Masel
- equation: CH2O_X(46) + X(1) <=> CH2X(26) + OX(25)
  rate-constant:
    A: 1.641e+19
    Ea0: 229819772.7928658
    b: 0.0
    w: 1000000000.0
  type: interface-Blowers-Masel
- equation: CH2O_X(46) + CHX(28) <=> CH2X(26) + CHOX(33)
  rate-constant:
    A: 2.073936e+16
    Ea0: 139055290.3715579
    b: 0.937
    w: 1000000000.0
  type: interface-Blowers-Masel
- equation: CH2O_X(46) + CH2X(26) <=> CH3X(27) + CHOX(33)
  rate-constant:
    A: 2.073936e+16
    Ea0: 171089810.7882094
    b: 0.937
    w: 1000000000.0
  type: interface-Blowers-Masel
- equation: CH2O_X(46) + CX(29) <=> CHOX(33) + CHX(28)
  rate-constant:
    A: 2.073936e+16
    Ea0: 184585134.2737215
    b: 0.937
    w: 1000000000.0
  type: interface-Blowers-Masel
- equation: CH2O_X(46) + HX(21) <=> CHOX(33) + H2X(30)
  rate-constant:
    A: 2.0e+16
    Ea0: 10211918.75844591
    b: 0.0
    w: 1000000000.0
  type: interface-Blowers-Masel
- equation: CH2O_X(46) + OX(25) <=> CHOX(33) + OHX(31)
  rate-constant:
    A: 2.81e+23
    Ea0: 128173218.9014975
    b: -0.101
    w: 1000000000.0
  type: interface-Blowers-Masel
- equation: CH2O_X(46) + OHX(31) <=> CHOX(33) + H2OX(32)
  rate-constant:
    A: 2.0e+16
    Ea0: 30000000.0
    b: 0.0
    w: 1000000000.0
  type: interface-Blowers-Masel
- equation: CH2O_X(46) + COX(23) <=> 2 CHOX(33)
  rate-constant:
    A: 2.073936e+16
    Ea0: 124195549.4724498
    b: 0.937
    w: 1000000000.0
  type: interface-Blowers-Masel
- equation: CH2O_X(46) + H2X(30) <=> CH3O_X(45) + HX(21)
  rate-constant:
    A: 4061465000000.0
    Ea0: 193281060.0178141
    b: 1.299
    w: 1000000000.0
  type: interface-Blowers-Masel
- equation: CH2O_X(46) + CHOX(33) <=> CH3O_X(45) + COX(23)
  rate-constant:
    A: 3.398e+20
    Ea0: 13458756.83358322
    b: 0.0
    w: 1000000000.0
  type: interface-Blowers-Masel
- equation: CH2O_X(46) + OHX(31) <=> CH3O_X(45) + OX(25)
  rate-constant:
    A: 1.814e+19
    Ea0: 30611074.75735534
    b: 0.0
    w: 1000000000.0
  type: interface-Blowers-Masel
- equation: CH2O_X(46) + CH3X(27) <=> CH2X(26) + CH3O_X(45)
  rate-constant:
    A: 5.442e+19
    Ea0: 49998227.59867232
    b: 0.0
    w: 1000000000.0
  type: interface-Blowers-Masel
- equation: CH2O_X(46) + CH4X(24) <=> CH3O_X(45) + CH3X(27)
  rate-constant:
    A: 8122929000000.0
    Ea0: 162894774.4702627
    b: 1.299
    w: 1000000000.0
  type: interface-Blowers-Masel
- equation: CH2O_X(46) + CH2X(26) <=> CH3O_X(45) + CHX(28)
  rate-constant:
    A: 3.628e+19
    Ea0: 51353398.78066523
    b: 0.0
    w: 1000000000.0
  type: interface-Blowers-Masel
- equation: CH2O_X(46) + CHX(28) <=> CH3O_X(45) + CX(29)
  rate-constant:
    A: 1.814e+19
    Ea0: 61677108.07937077
    b: 0.0
    w: 1000000000.0
  type: interface-Blowers-Masel
- equation: CH2O_X(46) + H2OX(32) <=> CH3O_X(45) + OHX(31)
  rate-constant:
    A: 4061465000000.0
    Ea0: 122145619.7387911
    b: 1.299
    w: 1000000000.0
  type: interface-Blowers-Masel
- equation: 2 CH2O_X(46) <=> CH3O_X(45) + CHOX(33)
  rate-constant:
    A: 4061465000000.0
    Ea0: 212696371.402108
    b: 1.299
    w: 1000000000.0
  type: interface-Blowers-Masel
- equation: C2H6(8) + X(1) <=> C2H6X(65)
  sticking-coefficient:
    A: 7.0e-06
    Ea0: 6147569.666774153
    b: 0.0
    w: 1000000000.0
  sticking-species: C2H6(8)
  type: sticking-Blowers-Masel
- equation: CH3X(27) + CH4X(24) <=> C2H6X(65) + HX(21)
  rate-constant:
    A: 4.0e+16
    Ea0: 1468768.748299341
    b: 0.0
    w: 1000000000.0
  type: interface-Blowers-Masel
- equation: C2H6X(65) + X(1) <=> 2 CH3X(27)
  rate-constant:
    A: 19910100000000.0
    Ea0: 150533549.473235
    b: 2.151
    w: 1000000000.0
  type: interface-Blowers-Masel
- equation: C2H6X(65) + OX(25) <=> CH3O_X(45) + CH3X(27)
  rate-constant:
    A: 2.81e+23
    Ea0: 68599046.96660483
    b: -0.101
    w: 1000000000.0
  type: interface-Blowers-Masel
