# Supplementary material for: Implementing the Blowers–Masel Approximation to Scale Activation Energy Based on Reaction Enthalpy in Mean-Field Microkinetic Modeling for Catalytic Methane Partial Oxidation
Source: ACS Catal. 2024 May 9;14(10):8013–29. doi: 10.1021/acscatal.3c05436 (PMC11106751; doi:10.1021/acscatal.3c05436)
Supplement: Supplementary file 2 — cs3c05436_si_002.zip [file cs3c05436_si_002.zip › add_bm.ipynb]

# %% [code]
import cantera as ct
print(ct.__file__)

import yaml
import numpy as np
import matplotlib.pyplot as plt
import pandas as pd
import os
import rmgpy
import rmgpy.data.base
import rmgpy.molecule
import rmgpy.quantity
import scipy

# %% [code]
base_path = 'base_original/base_modified_pt.yaml'
gas = ct.Solution(base_path, "gas")
surf_ref = ct.Interface(base_path, 'surface1', [gas])

# %% [code]
# make input list mannually
inputs = [('H', 0), ('C', 4), ('C', 2), ('C', 4), ('O', 0), ('C', 2), ('C', 3), ('C', 1), ('C', 0), ('H', 1), ('O', 1),
           ('O', 2), ('C', 2), ('C', 1), ('O', 1), ('C', 4), ('C', 1), ('C', 4), ('C', 4)]

# %% [code]
# add bms
def get_Ea_from_E0_dH(E0, dHrxn, w0=1e9):
        """
        Return the activation energy in J/kmol corresponding to the given
        E0, enthalpy of reaction `dHrxn`, and w0, all in J/kmol.
        """
        E0 = float(E0)
        w0 = max(w0, 2*E0)
        assert w0 >= 2*E0, f"seems to work best when w0 > 2*Eo = {2*E0/1e6:.1f} kJ/mol, but w0={w0/1e6:.1f} kJ/mol"
        
        if E0 == dHrxn == 0:
            return 0
        if dHrxn < -4 * E0:
            return 0.0
        elif dHrxn > 4 * E0:
            return dHrxn
        else:
            Vp = 2 * w0 * (2 * w0 + 2 * E0) / (2 * w0 - 2 * E0)
            return (w0 + dHrxn / 2.0) * (Vp - 2 * w0 + dHrxn) ** 2 / (Vp ** 2 - (2 * w0) ** 2 + dHrxn ** 2)

def get_E0_from_Ea_dH(i, Ea, dHrxn, w0=1e9, plot=False):
    """
    Return the E0 in J/kmol corresponding to the given Ea and dHrxn and w0 in J/kmol.
    """
#     if Ea <= dHrxn:
#         E0 = 0
#         print(f"Assuming E0=0 because barrier Ea={Ea/1e6:.1f} < dHrxn={dHrxn/1e6:.1f} kJ/mol")
#     else:
    def f(E0):
        return Ea - get_Ea_from_E0_dH(E0, dHrxn, w0=w0)
    E0_guess = Ea*.5 if dHrxn>0 else max(Ea*8,30e6)
    E0 = scipy.optimize.fsolve(f, E0_guess)[0]
        #print(f"E0 = {E0}")
        
    if plot:
        plt.ioff()
        plt.clf()
        dHs = np.linspace(min(-5*E0,dHrxn),max(5*E0,dHrxn))
        Eas = np.vectorize(lambda dH: get_Ea_from_E0_dH(E0, dH, w0=w0))(dHs)
        plt.plot(dHs/1e6, Eas/1e6)
        plt.plot(dHrxn/1e6, Ea/1e6, 'ro')
        plt.plot(0,E0/1e6,'bx')
        plt.text(0,E0/1e6,f'$E_0={E0/1e6:.1f}$ kJ/mol')
        plt.title('reaction {}'.format(i))
        plt.xlabel('$\Delta H_{rxn}$ (kJ/mol)')
        plt.ylabel('$E_a$ (kJ/mol)')
        plt.show()
    
    if not np.isclose(Ea, get_Ea_from_E0_dH(E0, dHrxn), rtol=0.002):
        print(f"Warning: {Ea} not close to {get_Ea_from_E0_dH(E0, dHrxn)}")
        
    return E0

# %% [code]
base_path = 'base_original/base_modified_pt.yaml'
gas = ct.Solution(base_path, "gas")
surf = ct.Interface(base_path, 'surface1', [gas])

# %% [code]
with open(base_path, 'r') as f:
    model = yaml.load(f, Loader=yaml.FullLoader)

# %% [code]
bm_rxns = []
for i in range(surf.n_reactions):
    model['surface1-reactions'][i]['type'] = 'Blowers-Masel'
    try:
        rc = model['surface1-reactions'][i]['rate-constant']
    except KeyError:
        rc = model['surface1-reactions'][i]['sticking-coefficient']

    Ea0 = get_E0_from_Ea_dH(i, surf.reaction(i).rate.activation_energy, surf.delta_enthalpy[i], w0=1e9, plot=True)
    rc['Ea0'] = float(Ea0)
    rc['w'] = 1e9
    del rc['Ea']
    bm_rxns.append(model['surface1-reactions'][i])

# %% [code]
surf.reaction(90).rate

# %% [code]
surf.reaction(68)

# %% [code]
surf.delta_enthalpy[68]

# %% [code]
with open('base_bm/base_bm.yaml', 'w') as f:
    yaml.dump(model, f, default_flow_style=False)

# %% [code]
base_path = 'base_bm/base_bm.yaml'
gas = ct.Solution(base_path, "gas")
surf = ct.Interface(base_path, 'surface1', [gas])
